# Supplementary material for: Integrated sequence and expression analysis of ovarian cancer structural variants underscores the importance of gene fusion regulation
Source: BMC Med Genomics. 2015 Jul 17;8:40. doi: 10.1186/s12920-015-0118-9 (PMC4504069; doi:10.1186/s12920-015-0118-9)
Supplement: Additional file 1: Table S1. — Summary data on processed whole genome sequencing data and detected structural variants from 12 samples [6 control (whole blood), 6 cancer tissue samples]. [file 12920_2015_118_MOESM1_ESM.xls]

## Sheet: Key
Supplemental Table S1. Summary data on processed whole genome sequencing data and detected structural variants from 12 samples [6 control (whole blood), 6 cancer tissue samples].
Column name	Description
patientId	TCGA patient ID
sampleId	TCGA sample ID (also known as aliquot ID)
abbreviatedId	assigned abreviated ID (unique for each sample)
tissueSource	tissue source
tissue	tissue (tumor / blood)
disease	disease (as defined by TCGA)
readLength	legnth of the sequencing reads generated by whole genome sequencing (WGS)
totalReads	total number of WGS reads
alignedReads	number of reads aligned to the human referene genome (hg19)
unmappedReads	number of reads that could not be mapped to the reference genome BowTie2
alignedDuplicateMarkedReads	number of aligned reads after filtering out the exact copies of the reads (also known as duplicated reads); duplicated reads are typically PCR duplicates that are generated during the library amplification process
MAPQ paired only	number of duplicte removed reads that had alignment quality (MAPQ score) greater than 35; at this step only paired-end reads were considered while all the singletons were excluded
detectedSVs	number of structural variants (SVs) detected by SVDetect using paired-end read signatures
assembledContigs	number of contigs resulting from the de novo assembly of the SVs detected by SVDetect; de novo assembly was done using TransABySS and Velvet assemblers
validatdSVs	number of SVs whose paired-end signatures could be validated using the assembly; validation was also acompanied by breakpoint detection at the base-pair resolution
%validatedSVs	validation rate (assembly validated rate / SVs detected using paired-end signatures)
RNA-Seq reads	number of RNA-Seq reads that were generated by whole transcriptome sequencing; NA implies unavailability of RNA-Seq data

## Sheet: Data
Supplemental Table S1. Summary data on processed whole genome sequencing data and detected structural variants from 12 samples [6 control (whole blood), 6 cancer tissue samples].
patientId	sampleId	abbreviatedId	tissueSource	tissue	disease	readLength	totalReads	alignedReads	unmappedReads	alignedDuplicateMarkedReads	MAPQ paired only	detectedSVs	assembledContigs	validatdSVs	%validatedSVs	RNA-Seq reads
TCGA-13-0725	TCGA-13-0725-01A-01D-0465-08	P1_C	Primary solid Tumor	ovary	Ovarian serous cystadenocarcinoma	101	2544358278	1941081795	603276483	1855870938	1402934300	6612	434081	1602	24.2287	105833012
TCGA-13-0725	TCGA-13-0725-10B-01D-0446-08	P1_N	Germline	blood	Ovarian serous cystadenocarcinoma	101	2472227898	1827650546	644577352	1748845040	1336659386	12709	541608	1698	13.3606	NA
TCGA-13-0890	TCGA-13-0890-01A-01W-0421-09	P2_C	Primary solid Tumor	ovary	Ovarian serous cystadenocarcinoma	75	1299797974	1251407958	48390016	1200746650	992283130	14867	556958	3193	21.4771	243850430
TCGA-13-0890	TCGA-13-0890-10A-01W-0421-09	P2_N	Germline	blood	Ovarian serous cystadenocarcinoma	75	1303712502	1217226991	86485511	1155887957	954422940	22527	599213	3669	16.2871	NA
TCGA-13-1411	TCGA-13-1411-01A-01D-0515-09	P3_C	Primary solid Tumor	ovary	Ovarian serous cystadenocarcinoma	75	1956406700	1768344029	188062671	1670546371	1320058566	34254	1102565	3190	9.31278	226698050
TCGA-13-1411	TCGA-13-1411-10A-01D-0515-09	P3_N	Germline	blood	Ovarian serous cystadenocarcinoma	75	2041305464	1672476992	368828472	1592768235	1272546874	18031	806879	3274	18.1576	NA
TCGA-24-0982	TCGA-24-0982-01A-01D-0516-08	P4_C	Primary solid Tumor	ovary	Ovarian serous cystadenocarcinoma	101	1714257680	1451731159	262526521	1392969258	1132840702	24604	826747	3083	12.5305	157822048
TCGA-24-0982	TCGA-24-0982-10C-01D-0516-08	P4_N	Germline	blood	Ovarian serous cystadenocarcinoma	101	2116316830	1672359489	443957341	1528410156	1190772424	21131	939057	3400	16.0901	NA
TCGA-24-1103	TCGA-24-1103-01A-01D-0515-09	P5_C	Primary solid Tumor	ovary	Ovarian serous cystadenocarcinoma	75	1318134388	1244323712	73810676	1193250982	952204868	15298	555716	3501	22.8853	139306390
TCGA-24-1103	TCGA-24-1103-10A-01D-0515-09	P5_N	Germline	blood	Ovarian serous cystadenocarcinoma	75	1612522278	1550936176	61586102	1498518266	1243121706	28248	1420678	3993	14.1355	NA
TCGA-25-1319	TCGA-25-1319-01A-01D-0516-08	P6_C	Primary solid Tumor	ovary	Ovarian serous cystadenocarcinoma	101	1982629394	1602889654	379739740	1453512103	1136485298	27254	1128934	2995	10.9892	169314038
TCGA-25-1319	TCGA-25-1319-10A-01D-0516-08	P6_N	Germline	blood	Ovarian serous cystadenocarcinoma	101	2231724574	1686225499	545499075	1606863013	1249097948	8438	499484	2133	25.2785	NA
