# Supplementary material for: Integrated sequence and expression analysis of ovarian cancer structural variants underscores the importance of gene fusion regulation
Source: BMC Med Genomics. 2015 Jul 17;8:40. doi: 10.1186/s12920-015-0118-9 (PMC4504069; doi:10.1186/s12920-015-0118-9)
Supplement: Additional file 3: Table S2. — Read-groups in the ovarian WGS data and various cutoffs used for the SV detection. [file 12920_2015_118_MOESM3_ESM.xls]

## Sheet: Key
Supplemental Table S2: Read-groups in the ovarian WGS data and various cutoffs used for the SV detection.
Column name	Description
patientId	TCGA patient ID
sampleId	TCGA sample ID (also known as aliquote id)
abbreviatedId	Assigned abreviated ID (unique for each sample)
readGroup	Read group IDs of the whole genome sequencing (WGS) reads. Each sample was sequenced by TCGA using multiple libraries that were designed with different insert size. Read groups were obtained from the original BAM files obtained from TCGA and then merged based on the insert-size distribution similarity. On an average, every sample had sequencing reads from two groups. SV detection was done for eac…
totalReads	Total number of WGS reads
readLength	Legnth of the sequencing reads that were generated by whole genome sequencing
estInsertLen	Estimated mean insert size. Insert size was estimated using the original BAM files downloaded from TCGA
stdev	Standard deviation of the distribution of insert-size.
filteringCutoff	Minimum number of read pairs that were required in a cluster to make a SV call. This is a paramter supplied to SVDetect during its internal filtering step.
lowerCutoff	Lower cutoff on the insert-size. Clusteres with insert-size lower than this cutoff are used to detect insertions.
upperCutoff	Higher cutoff on the insert-size. Clusters with insert-size higher than this cutoff are used to detect deletions.

## Sheet: Data
Supplemental Table S2: Read-groups in the ovarian WGS data and various cutoffs used for the SV detection.
patientId	sampleId	abbreviatedId	readGroup	totalReads	readLength	estInsertLen	stdev	filteringCutoff	lowerCutoff	upperCutoff
TCGA-13-0725	TCGA-13-0725-01A-01D-0465-08	P1_C	Solexa-10777	1260381484	101	254.12	67.77	3	186.35	311.12
TCGA-13-0725	TCGA-13-0725-01A-01D-0465-08	P1_C	Solexa-10778	1283976794	101	313.6	102.39	3	211.21	370.6
TCGA-13-0725	TCGA-13-0725-10B-01D-0446-08	P1_N	Solexa-10775	1161627390	101	282	57.62	3	224.38	333
TCGA-13-0725	TCGA-13-0725-10B-01D-0446-08	P1_N	Solexa-10776	1310600508	101	392	91.27	3	300.73	448
TCGA-13-0890	TCGA-13-0890-01A-01W-0421-09	P2_C	H_GP-0890t-lib1	698544910	75	317	56.34	2	234	400
TCGA-13-0890	TCGA-13-0890-01A-01W-0421-09	P2_C	H_GP-0890t-lib2	601253064	75	192	23.59	2	168.41	240
TCGA-13-0890	TCGA-13-0890-10A-01W-0421-09	P2_N	H_GP-0890n-lib1	526285842	75	163	19.33	2	143.67	201
TCGA-13-0890	TCGA-13-0890-10A-01W-0421-09	P2_N	H_GP-0890n-lib2	777426660	75	272	42	2	192	352
TCGA-13-1411	TCGA-13-1411-01A-01D-0515-09	P3_C	H_GP-1411t-01D-lib3	1631104026	75	177	23.96	2	153.04	231
TCGA-13-1411	TCGA-13-1411-01A-01D-0515-09	P3_C	H_GP-1411t-01D-lib6	325302674	75	307	45.94	2	215.12	381
TCGA-13-1411	TCGA-13-1411-10A-01D-0515-09	P3_N	H_GP-13-1411-10A-01-lib14	1578152598	75	177	29.16	2	147.84	247
TCGA-13-1411	TCGA-13-1411-10A-01D-0515-09	P3_N	H_GP-13-1411-10A-01-lib12	463152866	75	312	48.78	2	214.44	399
TCGA-24-0982	TCGA-24-0982-01A-01D-0516-08	P4_C	Solexa-12846	849063134	101	302	49.14	3	242	362
TCGA-24-0982	TCGA-24-0982-01A-01D-0516-08	P4_C	Solexa-12847	865194546	101	392	78.46	3	313.54	458
TCGA-24-0982	TCGA-24-0982-10C-01D-0516-08	P4_N	Solexa-12814	1086600642	101	272	32.73	3	219	325
TCGA-24-0982	TCGA-24-0982-10C-01D-0516-08	P4_N	Solexa-12815	1029716188	101	367	55.97	3	311.03	419
TCGA-24-1103	TCGA-24-1103-01A-01D-0515-09	P5_C	H_GP-1103t-01D-lib3	674358526	75	187	24.23	3	162.77	243
TCGA-24-1103	TCGA-24-1103-01A-01D-0515-09	P5_C	H_GP-1103t-01D-lib6	643775862	75	327	53.21	3	235	419
TCGA-24-1103	TCGA-24-1103-10A-01D-0515-09	P5_N	H_GP-1103n-01D-lib3	989507136	75	175	23.7	3	151.3	231
TCGA-24-1103	TCGA-24-1103-10A-01D-0515-09	P5_N	H_GP-1103n-01D-lib6	623015142	75	312	47.95	3	234	390
TCGA-25-1319	TCGA-25-1319-01A-01D-0516-08	P6_C	Solexa-12727	948758604	101	382	71.42	3	310.58	438
TCGA-25-1319	TCGA-25-1319-01A-01D-0516-08	P6_C	Solexa-12816	1033870790	101	287	40.45	3	220	354
TCGA-25-1319	TCGA-25-1319-10A-01D-0516-08	P6_N	Solexa-12728	1202483130	101	287	62.53	3	224.47	344
TCGA-25-1319	TCGA-25-1319-10A-01D-0516-08	P6_N	Solexa-12729	1029241444	101	387	108.77	3	278.23	448
Each sample is represented by two read-groups that were originally determined by TCGA following the manual merging of the similar read-groups. Mean insert-size, standard deviation of
the insert-size distribution and SVDetect cutoff were empirically derived using the reference genome alignment of paired-end WGS reads. The first sheet in the excel file describes the data columns in the second sheet.
