# Supplementary material for: Integrated sequence and expression analysis of ovarian cancer structural variants underscores the importance of gene fusion regulation
Source: BMC Med Genomics. 2015 Jul 17;8:40. doi: 10.1186/s12920-015-0118-9 (PMC4504069; doi:10.1186/s12920-015-0118-9)
Supplement: Additional file 9: Table S8. — Detailed distribution of functional classes of intergenic SVs among various structural classes of SVs. Structural classes of SVs are listed vertically in the left-most column, functional classes across the top of the columns. [file 12920_2015_118_MOESM9_ESM.xls]

## Sheet: Sheet1
Supplemental Table S8: Detailed distribution of functional classes of inter-genic SVs among various structural classes of SVs. Structural classes of SVs are listed vertically in the left-most column, functional classes across the top of the columns.
Supplemental Table S8A: Somatically derived
	SVs detected at DNA level									SVs detected by RNA-Seq or resulting in differential gene-expression as detected by microarray
SV classsfication	promoter	alt 5UTR	alt 3UTR	coding gene fusion	5 truncated	uncharacterized RNA	Total		SV classsfication	promoter	alternative 5'UTR	alternative 3'UTR	coding gene fusion	5 truncated	uncharacterized RNA	Total
deletion	59	1	3	4	5	6	78		deletion	9	1	2	1	1	1	15
insertion	10	0	0	0	0	0	10		insertion	1	0	0	0	0	0	1
inversion	5	1	4	4	15	15	44		inversion	0	1	1	2	5	1	10
inverted-duplication	80	0	0	0	0	0	80		inverted-duplication	7	0	0	0	0	0	7
tandem-dplication	0	0	2	5	17	25	49		tandem-dplication	0	0	0	3	10	8	21
translocation	18	28	37	32	129	168	412		translocation	4	6	13	2	13	23	61
transposition	0	0	1	0	1	2	4		transposition	0	0	0	0	0	0	0
Total	172	30	47	45	167	216	677		Total	21	8	16	8	29	33	115
Supplemental Table S8B: Germline derived
	SVs detected at DNA level									SVs detected by RNA-Seq or resulting in differential gene-expression as detected by microarray
SV classification	promoter	alt 5UTR	alt 3UTR	coding gene fusion	5 truncated	uncharacterized RNA	Total		SV classification	promoter	alternative 5'UTR	alternative 3'UTR	coding gene fusion	5 truncated	uncharacterized RNA	Total
deletion	153	1	3	0	0	2	159		deletion	14	0	2	0	0	0	16
insertion	0	0	0	0	0	0	0		insertion	0	0	0	0	0	0	0
inversion	5	2	1	0	2	6	16		inversion	1	1	1	0	0	1	4
inverted-duplication	61	0	0	0	0	0	61		inverted-duplication	1	0	0	0	0	0	1
tandem-dplication	0	0	1	0	0	6	7		tandem-dplication	0	0	0	0	0	2	2
translocation	7	11	20	7	36	53	134		translocation	0	4	5	0	10	11	30
transposition	0	1	2	0	3	1	7		transposition	0	0	0	0	0	0	0
Total	226	15	27	7	41	68	384		Total	16	5	8	0	10	14	53
